# Supplementary material for: Epithelial colonization by gut dendritic cells promotes their functional diversification
Source: Immunity. 2022 Jan 11;55(1):129–144.e8. doi: 10.1016/j.immuni.2021.11.008 (PMC8751639; doi:10.1016/j.immuni.2021.11.008)
Supplement: Table S1. List of differentially expressed genes by each CD103+CD11b+ cDC2 cluster, related to Figures 1 and 2 [file mmc2.xlsx]

## Sheet: DEG_Clust0
gene	avg_log2FC	p_val_adj	cluster
Defa24	0.44688	2.73e-64	0
Tnfaip8l2	0.421189	3.77e-46	0
Defa20	0.294093	2.4e-44	0
Abi3	0.452886	3.28e-40	0
Hhex	0.380995	1.24e-38	0
Cd52	0.318885	1.3e-36	0
Lgals3	0.392337	3.19e-34	0
Fam105a	0.386322	3.61e-33	0
Rnase6	0.416986	2.08e-32	0
Nceh1	0.356109	2.83e-32	0
Prr5	0.351817	4.14e-32	0
Pilrb2	0.395857	1.2e-31	0
Tyrobp	0.280062	1.59e-31	0
Pilra	0.376199	1.2e-30	0
S100a11	0.294405	6.1e-28	0
Acp5	0.410106	7.9e-28	0
Qpct	0.426843	8.1e-27	0
Scimp	0.305601	1.38e-26	0
Unc119	0.363965	1.16e-25	0
Kcne3	0.259715	1.33e-25	0
Itm2b	0.310407	1.82e-25	0
Slfn2	0.330115	2.13e-25	0
Napsa	0.305612	8.46e-25	0
Siglece	0.32908	1.16e-24	0
Gsg1	0.344919	1.64e-24	0
Ear2	0.372558	3.48e-24	0
Asb2	0.344191	4.11e-24	0
Id2	0.424854	6.14e-24	0
Gnai2	0.289638	1.02e-23	0
Ypel3	0.350455	1.12e-23	0
Spi1	0.270434	2.96e-23	0
Coro1a	0.2554	4.89e-23	0
Fndc5	0.323527	6.55e-23	0
H2-DMa	0.25753	8.5e-23	0
Plekho1	0.300254	1.11e-22	0
Cd209a	0.416443	5.44e-22	0
Taldo1	0.264582	6.89e-22	0
Ifitm6	0.317717	1.52e-21	0
Pilrb1	0.312241	4.78e-21	0
Gabarapl2	0.307798	1.37e-20	0
Tmem59	0.322789	1.56e-20	0
Fxyd5	0.262755	1.61e-20	0
Jun	0.375558	1.95e-20	0
Ywhah	0.323301	3.11e-20	0
Amica1	0.309764	4.16e-20	0
Twf2	0.286268	4.71e-20	0
Rgs10	0.281566	5.88e-20	0
Tifab	0.257739	1.05e-19	0
Aldoa	0.306712	1.76e-19	0
Gngt2	0.266454	3.42e-19	0
Ier5	0.281066	1.34e-18	0
Cxx1a	0.347165	1.37e-18	0
Cd72	0.306039	1.89e-18	0
Cd48	0.291069	7.71e-18	0
Ntpcr	0.289549	1.02e-17	0
Sult1a1	0.278081	1.13e-17	0
Alox5ap	0.314892	1.65e-17	0
Fcgr3	0.262781	1.92e-17	0
AW112010	0.291019	2.1e-17	0
Pnp	0.256919	3.19e-17	0
Ier2	0.314707	1.74e-16	0
Rnaset2a	0.260249	1.1e-15	0
Xlr	0.330383	1.4e-15	0
Epcam	0.282056	1.47e-15	0
Cd209b	0.405962	1.48e-15	0
Rgs2	0.322945	2.68e-15	0
Cxx1b	0.262517	4.37e-15	0
Hfe	0.295116	7.03e-15	0
Rnaset2b	0.266411	1.41e-14	0
Rgs1	0.27383	2.31e-14	0
Ccnd2	0.255977	3.28e-14	0
Akr7a5	0.25954	4.81e-14	0
Ptpn6	0.256086	9.77e-14	0
Lyz2	0.37152	1.12e-13	0
H2-Oa	0.25352	1.2e-13	0
Dynll1	0.255035	3.23e-13	0
Plet1	0.264698	2.56e-12	0
Anxa1	0.260279	2.9e-12	0
Pold4	0.262063	1.22e-11	0
Tnni2	0.266494	1.28e-11	0

## Sheet: DEG_Clust1
gene	avg_log2FC	p_val_adj	cluster
S100a11	0.348717	1.92e-29	1
Tyrobp	0.277158	5.34e-27	1
Cd52	0.299378	3.41e-26	1
Cd209a	0.479341	1.75e-24	1
Pilra	0.404852	5.8e-24	1
H2-DMa	0.298951	1.65e-22	1
Gsg1	0.450801	6.62e-22	1
Rgs1	0.481996	1.52e-20	1
Pilrb2	0.397822	2.95e-20	1
Acp5	0.42431	6.17e-20	1
Rnase6	0.390323	2.71e-19	1
Ywhah	0.341691	4.34e-18	1
9530059O14Rik	0.43921	7.32e-18	1
Qpct	0.426746	1.01e-17	1
Lgals3	0.284238	2.45e-17	1
Abi3	0.373754	1.31e-16	1
Itm2b	0.286602	1.86e-15	1
Cd72	0.423795	3.19e-15	1
Epcam	0.401938	3.32e-15	1
Ypel3	0.390023	5.44e-15	1
Hhex	0.345742	7.17e-15	1
Id2	0.459376	7.19e-15	1
Rgs2	0.374475	7.47e-15	1
Ctss	0.273461	8.41e-15	1
AW112010	0.306897	2.23e-14	1
Tnni2	0.356141	5.44e-14	1
Defa24	0.315523	1.2e-13	1
Xlr	0.360507	1.27e-13	1
Alox5ap	0.306807	6.51e-13	1
Cotl1	0.251292	7.5e-13	1
Cd48	0.337743	1.74e-12	1
Ntpcr	0.325235	3.38e-12	1
Ear2	0.344934	5.16e-12	1
Hfe	0.348302	1.33e-11	1
Milr1	0.336453	1.6e-11	1
Nceh1	0.316162	2.89e-11	1
Tifab	0.311181	2.96e-11	1
Cd9	0.29039	3.97e-11	1
Slc36a3os	0.326564	4.79e-11	1
Ifitm6	0.292308	5.42e-11	1
Cd244	0.305146	2.4e-10	1
Scimp	0.29954	2.48e-10	1
Plet1	0.295713	3.05e-10	1
Ncf2	0.263186	4.61e-10	1
Fam105a	0.297374	6.1e-10	1
Siglece	0.280537	8.27e-10	1
Sh2d1b1	0.307109	8.87e-10	1
Evl	0.295317	9.5e-10	1
Tnfaip8l2	0.288295	1.28e-09	1
Ier2	0.347576	3.85e-09	1
Asb2	0.251463	6.72e-09	1
Unc119	0.269074	2.59e-08	1
Cd24a	0.275461	5.26e-08	1
Gabarapl2	0.275149	7.84e-08	1
Fam46a	0.26316	8.31e-08	1
Lmo2	0.273672	1.05e-07	1
Evi2a	0.297482	2.11e-07	1
Amica1	0.288439	2.23e-07	1
Cyp4f18	0.286546	2.35e-07	1
Ncf4	0.250033	3.31e-07	1
Cd209b	0.374818	9.13e-07	1
Junb	0.250808	2.5e-06	1
Ier5	0.278146	2.97e-06	1
Slamf7	0.260935	2.59e-05	1
Actb	0.309527	0.000406662	1
Jun	0.262182	0.00550414	1

## Sheet: DEG_Clust2
gene	avg_log2FC	p_val_adj	cluster
Crem	0.736418	6.76e-41	2
Il1r2	0.571207	7.24e-32	2
Ifitm2	0.524279	8.49e-29	2
Rpl23a-ps3	0.262381	2.9e-24	2
D8Ertd738e	0.318326	9.19e-19	2
Usmg5	0.385756	1.78e-16	2
Vps37b	0.326849	2.06e-15	2
Hilpda	0.420167	3.59e-15	2
Rpl10-ps3	0.342633	1.05e-14	2
Fth1	0.250208	1.22e-14	2
Gm8730	0.251955	8.68e-13	2
Calm1	0.262995	2.71e-11	2
Rpl6l	0.269295	3.68e-11	2
Tnfrsf1b	0.33346	3.68e-10	2
Trim25	0.313837	5.7e-10	2
Arf4	0.35305	1.99e-09	2
Got1	0.266796	1.05e-08	2
Plek	0.271557	1.66e-08	2
Gm10116	0.278548	1.67e-08	2
Il1b	0.255479	2.24e-07	2
Agpat4	0.282226	4.3e-07	2
Gm10020	0.278391	1.72e-06	2
Apoe	0.281813	2.18e-06	2
Ifitm1	0.306443	5.28e-06	2
Slc3a2	0.254779	1.88e-05	2
Emd	0.298153	2.4e-05	2
Zc3hav1	0.274354	0.00150873	2
Ube2j2	0.255527	0.0109099	2
Cystm1	0.252201	0.110983	2

## Sheet: DEG_Clust3
gene	avg_log2FC	p_val_adj	cluster
Ccr7	1.70333	2.04e-77	3
Rel	0.967296	2.8e-55	3
Btg1	0.801447	4.52e-51	3
Cd83	0.960635	1.76e-48	3
Nr4a3	1.10017	2.29e-46	3
Gadd45b	1.19448	3.19e-44	3
Ifrd1	0.829366	8.16e-44	3
Nfkbia	1.10403	6.59e-39	3
Etv3	0.811223	9.23e-36	3
Cytip	0.732475	6.69e-35	3
Ptgs2	1.02002	1.65e-33	3
Bcl2a1b	1.04713	6.73e-33	3
Arl5c	1.05031	3.13e-32	3
Samsn1	0.861128	5.05e-32	3
Tbc1d4	0.891742	1.97e-30	3
Plek	0.723445	2.23e-29	3
Bcl2a1d	0.900266	7.52e-28	3
Il1b	0.908767	1.15e-27	3
Traf1	0.681473	1.18e-26	3
Basp1	0.887094	1.66e-26	3
Herpud1	0.571639	2.75e-25	3
Il21r	0.69847	1.72e-21	3
Nfkbiz	0.740182	4.81e-21	3
Hilpda	0.836079	1.84e-19	3
Bhlhe40	0.582171	2.81e-19	3
H2-Q7	0.581707	9.17e-19	3
Serpinb9	0.674875	1.13e-18	3
Cd274	0.621972	1.6e-18	3
Sub1	0.296218	7.22e-18	3
Cxcl16	0.586196	1.15e-17	3
mt-Co1	0.411994	4.25e-17	3
Dusp5	0.613725	2.43e-16	3
Gpr132	0.594545	2.9e-16	3
Tnfaip2	0.714226	2.77e-15	3
Hspa5	0.633407	4.4e-15	3
Arf4	0.42992	5.14e-15	3
Bcl2a1a	0.911104	8.46e-15	3
St8sia4	0.603529	2.07e-14	3
Srgn	0.321065	3.75e-12	3
Nrip1	0.478297	2.57e-11	3
Clic4	0.519668	8.52e-11	3
Ubc	0.422196	2.24e-10	3
Nfe2l2	0.506502	2.28e-10	3
Csf2rb	0.6083	3.65e-10	3
Kdm6b	0.434476	9.37e-10	3
Marcks	0.529996	4.86e-09	3
Psap	0.590414	7.24e-09	3
Ddx6	0.453525	7.7e-09	3
Lcp1	0.382399	1.15e-08	3
Crem	0.462278	1.5e-08	3
Map3k14	0.429992	1.92e-08	3
Stat4	0.391083	2.27e-08	3
Gm10076	0.25085	2.99e-08	3
mt-Nd2	0.344357	3.66e-08	3
Pabpc1	0.403649	4.76e-08	3
Zfand5	0.509273	7.59e-08	3
Serpinb6b	0.59514	1.19e-07	3
Skil	0.458105	2.23e-07	3
Pmaip1	0.442491	2.42e-07	3
Pde4b	0.406126	2.79e-07	3
Fosl2	0.508032	2.93e-07	3
Tnfrsf1b	0.38576	3.88e-07	3
Ptp4a1	0.416511	4.42e-07	3
Ptprc	0.416753	1.16e-06	3
Lmnb1	0.425206	1.33e-06	3
Sqstm1	0.46109	2.43e-06	3
Eef2	0.378721	3.98e-06	3
Itga4	0.493627	4e-06	3
Cdkn1a	0.469196	4.25e-06	3
Ccnl1	0.358957	8.23e-06	3
Crip1	0.511924	9.03e-06	3
Litaf	0.369806	1.3e-05	3
Wnk1	0.498903	2.25e-05	3
Fosb	0.472262	2.87e-05	3
Ikbkb	0.367013	3.18e-05	3
Slc25a3	0.251201	3.38e-05	3
Ninj1	0.458296	3.59e-05	3
Akap13	0.416116	4.08e-05	3
Jak2	0.44269	4.32e-05	3
Syngr2	0.343994	0.000100572	3
mt-Co2	0.285084	0.000125454	3
Got1	0.357481	0.000399436	3
Apoe	0.542317	0.000497983	3
Iqgap1	0.363985	0.000514067	3
Fnbp1	0.332021	0.000586149	3
Cxcl2	0.78471	0.000696952	3
mt-Nd4	0.378108	0.000781975	3
Nfkbib	0.345736	0.000873524	3
Ppp1r15a	0.377778	0.00101007	3
H2-K1	0.255724	0.00152242	3
Malat1	0.28897	0.00189574	3
Il1r2	0.310209	0.00347212	3
Ptp4a2	0.348743	0.00387782	3
Eprs	0.507508	0.00401866	3
Ddx5	0.334014	0.00808382	3
Il2rg	0.320142	0.0103727	3
Dapp1	0.364128	0.0113133	3
Klf6	0.38279	0.0139814	3
Nr4a2	0.389758	0.0167939	3
mt-Co3	0.252876	0.0183463	3
Gm10263	0.306994	0.0204591	3
Cybb	0.351083	0.025764	3
Rilpl2	0.357629	0.0719539	3
Mcl1	0.375308	0.0950828	3
Tspan13	0.260323	0.142299	3
Rab7	0.277876	0.16565	3
Csnk1a1	0.279628	0.199932	3
M6pr	0.310318	0.223463	3
Clk1	0.32737	0.224936	3
Ccnd2	0.354248	0.347814	3
Tagln2	0.382772	0.742488	3
Csde1	0.291818	1	3
Gm42418	0.606011	1	3
Slc15a3	0.251931	1	3
Ppp2ca	0.306028	1	3
Wdfy4	0.406444	1	3
Gna13	0.279713	1	3
Gm10116	0.385434	1	3
Actr2	0.273626	1	3
Ifitm1	0.471611	1	3
Trim25	0.270724	1	3
mt-Atp8	0.251845	1	3
Canx	0.322561	1	3
Tapbp	0.331928	1	3
Gdi2	0.335408	1	3
Gsn	0.382918	1	3
mt-Nd5	0.275085	1	3
Sod1	0.257612	1	3
Tgm2	0.275192	1	3
Picalm	0.284406	1	3
Ifngr1	0.267317	1	3
Stk17b	0.258021	1	3
Ftl1	0.402067	1	3
Eif3a	0.261998	1	3

## Sheet: DEG_Clust4
gene	avg_log2FC	p_val_adj	cluster
Nusap1	1.01766	3.64e-174	4
Birc5	1.55838	4.5e-173	4
Top2a	1.85574	9.19e-171	4
2810417H13Rik	1.97614	1.01e-167	4
Cdca3	1.10526	1.51e-160	4
Ube2c	1.5179	9.38e-143	4
Ccnb2	0.903968	1.26e-136	4
Stmn1	2.15269	1.24e-131	4
Cdk1	0.924139	1.03e-130	4
Ccna2	0.750125	2.31e-128	4
Hist1h1b	0.939802	1.13e-125	4
Hist1h2ap	2.77752	3.36e-125	4
Smc2	1.00081	2.11e-120	4
Hist1h2ae	1.08525	1.38e-119	4
Cenpe	0.618905	2.39e-118	4
Spc24	1.04176	1.45e-115	4
Mki67	1.04133	2.01e-114	4
Cdca8	0.970209	3.4e-112	4
Spc25	0.655368	5.65e-111	4
Prc1	0.636761	1.5e-105	4
Lockd	0.707411	4.19e-103	4
Hmgb2	1.9445	8.22e-103	4
Tubb5	1.74319	3.08e-100	4
Ckap2l	0.615479	6.04e-100	4
Tuba1b	2.00251	3.02e-99	4
Ptma	1.14969	2.18e-98	4
H2afx	1.41154	3.61e-97	4
Rrm2	0.726506	7.45e-95	4
Aurkb	0.593345	1.11e-94	4
Cenpm	0.621664	9.74e-92	4
Asf1b	0.755777	1.48e-91	4
Cks1b	1.30475	1.01e-90	4
Knstrn	0.624307	1.21e-90	4
H2afz	1.23464	1.07e-89	4
Cenpa	0.915449	9.32e-89	4
Hmgb1	1.21283	3.33e-87	4
Racgap1	0.554419	1.36e-85	4
Tk1	0.77003	9.38e-83	4
Cenpw	0.702841	1.22e-81	4
Hmgn2	1.26694	1.04e-78	4
Smc4	1.02814	6.01e-77	4
Cks2	1.02652	6.9e-74	4
H2afv	1.18587	2.91e-72	4
Ube2s	1.05922	2.19e-70	4
Nucks1	0.889476	1.19e-63	4
Ran	0.803153	5.19e-59	4
Dek	0.999725	1.69e-58	4
Ccdc34	0.596361	3.04e-57	4
Tyms	0.791572	1.63e-56	4
Anp32b	0.843497	2.76e-56	4
Tmpo	0.748433	1.76e-54	4
Ppia	0.546708	1.3e-51	4
Tubb4b	0.809622	2.37e-48	4
Tagln2	0.916232	8.74e-47	4
Cbx3	0.770987	1.78e-46	4
Anp32e	0.740009	1.66e-42	4
Dnajc9	0.525215	2.33e-42	4
H3f3b	0.611367	3.67e-42	4
2700094K13Rik	0.769691	7.08e-42	4
Rbm3	0.529882	3.97e-41	4
Ezh2	0.582575	5.7e-39	4
Lig1	0.526862	3.16e-38	4
Snrpg	0.460731	1.87e-37	4
Hn1	0.630034	4.06e-36	4
Hnrnpa3	0.612026	7.02e-36	4
Serinc3	0.600849	7.05e-35	4
Nasp	0.5206	6.2e-34	4
Txn1	0.57986	2.42e-33	4
Lsm5	0.623067	1.39e-32	4
Hnrnpa2b1	0.502361	1.48e-32	4
Gmnn	0.557957	2.48e-32	4
Dut	0.710889	1.87e-31	4
Gm8186	0.521215	1.15e-30	4
Srsf3	0.503452	1.34e-30	4
Tuba1c	0.6333	1.07e-29	4
Arl6ip1	0.732936	1.67e-29	4
Snrpe	0.449621	2.21e-29	4
Hmgn1	0.571969	8.95e-28	4
Cmc2	0.46361	2.38e-27	4
Ubald2	0.554237	5.51e-27	4
Sae1	0.402507	3.86e-26	4
Snrpd1	0.533017	1.08e-25	4
Impdh2	0.502602	3.61e-25	4
Ncaph2	0.373685	7.47e-25	4
Pmf1	0.446676	1.25e-24	4
Hnrnpab	0.560753	1.28e-24	4
Diaph3	0.433077	1.41e-24	4
Smc1a	0.50164	2.9e-24	4
Banf1	0.487566	6.4e-24	4
Hspa5	0.569405	3.07e-23	4
Atp5g2	0.359726	3.6e-23	4
Hnrnpa1	0.481426	6.28e-23	4
Hint1	0.358208	6.53e-23	4
Tipin	0.429851	8.36e-23	4
Nrm	0.436949	5.4e-22	4
Alyref	0.552213	2.84e-21	4
Herpud1	0.528377	6.56e-21	4
Ddit3	0.434122	1.69e-20	4
Hsp90aa1	0.54611	1.84e-20	4
Wbp5	0.541923	5.59e-20	4
Lsm3	0.465606	2.4e-19	4
Calm2	0.431901	6.93e-19	4
Snrpb	0.393847	1.97e-18	4
Ngfrap1	0.502885	2.07e-18	4
Pcna	0.699538	2.51e-18	4
Gm9844	0.394137	2.04e-17	4
Bub3	0.460524	2.29e-17	4
Smc6	0.413223	6.1e-17	4
Rbbp4	0.388777	6.83e-17	4
Ncl	0.456689	8.43e-17	4
Snrpf	0.340036	2.91e-16	4
Cd83	0.482064	3.58e-16	4
Atf4	0.424132	8.84e-16	4
Hnrnpul1	0.469927	1.6e-15	4
Ctcf	0.361157	2.7e-15	4
Exosc8	0.36487	3.25e-15	4
Pcbp2	0.350894	3.3e-15	4
Nap1l1	0.405973	4.12e-15	4
Serbp1	0.343864	4.13e-15	4
2700029M09Rik	0.443367	6.46e-15	4
Slbp	0.466603	6.64e-15	4
Wbp11	0.370612	1.57e-14	4
Gm10094	0.297838	1.83e-14	4
Anapc15	0.296596	2.55e-14	4
Tpm4	0.397993	3.33e-14	4
Aars	0.34198	4.31e-14	4
Jchain	1.72563	5.17e-14	4
Ranbp1	0.479004	5.84e-14	4
Hdgf	0.350342	7.63e-14	4
Dtymk	0.328879	1.36e-13	4
Larp7	0.354548	1.41e-13	4
Nsmce1	0.411842	4.76e-13	4
Smc3	0.331003	8.27e-13	4
Luc7l2	0.398148	1.71e-12	4
Rbm8a	0.373259	2.03e-12	4
Lsm4	0.358076	2.24e-12	4
Nudt21	0.350149	1.13e-11	4
Cox5b	0.262573	1.34e-11	4
Fosb	0.423866	1.61e-11	4
Ppp1cc	0.341635	2.59e-11	4
Anapc11	0.36897	2.75e-11	4
Srsf2	0.379274	4.61e-11	4
Srsf7	0.396226	5.32e-11	4
Fkbp2	0.335364	5.42e-11	4
Ybx1	0.257062	5.62e-11	4
Set	0.358169	6.26e-11	4
Calm3	0.33835	6.72e-11	4
Rnps1	0.254728	8.93e-11	4
Nsmce4a	0.357566	9.46e-11	4
Sumo2	0.346807	9.66e-11	4
Gpr132	0.402644	1.72e-10	4
Nudc	0.369374	2.27e-10	4
Hsp90ab1	0.260008	2.47e-10	4
Lsm2	0.341265	2.84e-10	4
Ssrp1	0.308372	3.19e-10	4
Taf1d	0.290492	3.23e-10	4
Ywhae	0.297264	3.51e-10	4
Hnrnpdl	0.31602	3.54e-10	4
Ccdc88a	0.30429	3.65e-10	4
Nop58	0.325581	3.76e-10	4
Hist1h2bc	0.605643	6.01e-10	4
Vim	0.419042	6.22e-10	4
Hprt	0.349579	8.66e-10	4
Slc38a2	0.358616	8.8e-10	4
Pih1d1	0.278003	1.76e-09	4
H2-Q7	0.341928	1.98e-09	4
Rpa3	0.347681	2.09e-09	4
Hnrnpl	0.339575	2.12e-09	4
Raly	0.363735	2.32e-09	4
Cdk4	0.35353	2.79e-09	4
Odc1	0.260434	3.3e-09	4
Csrp1	0.323535	5.49e-09	4
Hnrnpu	0.32206	7.39e-09	4
Hspa8	0.26673	7.42e-09	4
U2af1	0.33124	7.61e-09	4
Ppp2r4	0.385702	7.64e-09	4
Pdap1	0.326993	8.96e-09	4
Nr4a1	0.442931	1.86e-08	4
Stra13	0.287867	1.93e-08	4
Ilf2	0.300843	2.78e-08	4
Hsp90b1	0.496696	2.84e-08	4
Rnaseh2c	0.305519	3.02e-08	4
Eif1ad	0.262127	3.58e-08	4
Sms	0.26474	4.56e-08	4
Nelfe	0.345149	9.29e-08	4
Tpm3	0.253625	1.45e-07	4
Smchd1	0.271649	1.67e-07	4
Hspa14	0.299931	1.94e-07	4
Sfpq	0.286155	2e-07	4
Dynlt1f	0.286695	2.37e-07	4
Rbbp7	0.316227	2.6e-07	4
Lgals1	0.33673	3.07e-07	4
Zfp91	0.273844	3.61e-07	4
Snrpc	0.286969	3.83e-07	4
Eif4g2	0.3806	4.94e-07	4
H1f0	0.385616	9.5e-07	4
Zfand5	0.312141	1.38e-06	4
Tpr	0.287829	1.46e-06	4
Rsrc2	0.298806	1.79e-06	4
Gpcpd1	0.261565	2e-06	4
Kdm6b	0.362229	2.11e-06	4
Cd44	0.418547	2.15e-06	4
Vrk1	0.286474	2.35e-06	4
Atp5a1	0.25861	2.65e-06	4
Erdr1	0.317317	2.66e-06	4
Hnrnpf	0.364372	3.07e-06	4
Rfc2	0.326229	4.66e-06	4
Cbx1	0.267889	6.42e-06	4
Ddx5	0.250033	8.93e-06	4
Hnrnpd	0.277069	9.39e-06	4
Sf3b5	0.295233	1.01e-05	4
Thrap3	0.254811	1.15e-05	4
Nktr	0.282898	1.28e-05	4
Fus	0.27891	1.57e-05	4
Matr3	0.266933	1.64e-05	4
1110001J03Rik	0.254211	2.21e-05	4
Traf1	0.279436	2.43e-05	4
Pim1	0.323331	2.51e-05	4
Dctpp1	0.326137	3.16e-05	4
Erh	0.295601	5.73e-05	4
Nrip1	0.291968	5.93e-05	4
Tra2b	0.284727	8.48e-05	4
Med30	0.268536	8.68e-05	4
Tpi1	0.265004	9.34e-05	4
Fosl2	0.257981	0.000119379	4
Mapre1	0.26015	0.000135578	4
Ddx39b	0.255123	0.000155614	4
Gm10053	0.258155	0.000174868	4
Slc3a2	0.312821	0.000292699	4
Rbm25	0.266949	0.000346497	4
Elof1	0.256699	0.000401764	4
Atp5g3	0.254363	0.000503548	4
Pde4b	0.2788	0.000797061	4
mt-Atp8	0.251236	0.000810128	4
G3bp1	0.28573	0.000872434	4
Fam111a	0.273536	0.00112117	4
Ccnl1	0.253501	0.00134725	4
Ywhaz	0.291681	0.00196598	4
Mrpl51	0.26973	0.00257118	4
Smarca5	0.278627	0.00383174	4
Snrpd2	0.253814	0.00432369	4
Manf	0.26851	0.00579408	4
Hnrnpk	0.305204	0.0300602	4
Psap	0.34509	0.0536188	4
Ptbp3	0.254143	0.106455	4
Gm42418	0.656775	0.188448	4
Nfkbia	0.382954	1	4
